# Supplementary material for: Melatonin Ameliorates Diquat-Induced Testicular Toxicity via Reducing Oxidative Stress, Inhibiting Apoptosis, and Maintaining the Integrity of Blood-Testis Barrier in Mice
Source: Toxics. 2023 Feb 8;11(2):160. doi: 10.3390/toxics11020160 (PMC9958747; doi:10.3390/toxics11020160)
Supplement: Supplementary file 1 [file toxics-11-00160-s001.zip]

Archive with 1 entries (1 files):
- toxics-2176540-supplementary.pdf
